# Supplementary material for: The Response of Thiols to Cadmium Stress in Spinach (Spinacia Oleracea L.)
Source: Toxics. 2022 Jul 28;10(8):429. doi: 10.3390/toxics10080429 (PMC9415539; doi:10.3390/toxics10080429)
Supplement: Supplementary file 1 [file toxics-10-00429-s001.zip]

Archive with 1 entries (1 files):
- toxics-1833140-supplementary.pdf
